# Supplementary material for: A light-entrained clock mechanism in a hydrozoan jellyfish synchronizes evening gamete release
Source: PLoS Biol. 2026 Jan 6;24(1):e3003502. doi: 10.1371/journal.pbio.3003502 (PMC12773804; doi:10.1371/journal.pbio.3003502)
Supplement: S1 File — (TXT) [file pbio.3003502.s008.txt]

>C. paulensis (AY346361.1)
TGCCCAGTGATCTTTAATTATAA-ATTTAAAAGATAAATAATAAGATTAAAAGGACGCGGTAACCTTGACCGTGATAATGTAGCATAATCATTCGCCACTTAATTGGTGGATAGTATGAATGGTTGAACGAATATTCCACTGTCTTAAAGAAAATTAA-AAAAAATTGAAATAATAGTTAAGATGCTATTTTAAACTGTAAGACGAAAAGACCCTATAGAGCTTAACTATAATCT----CTAT--ATTAAAATATAAAAAT-------TAATTTATTAATT--ATAGAGACTGGTAGTTTAGTTGGGGCGACTATCTTCTAAATATAACGAAGATTAGC-AATGTTAAT----AAAAAACTTATTGTATAATAAAAATATTTAACAATTATTATAATAGGCTATAATGACCCGTTAATTCTAATAAAAAAGATTAACGATCAATTGATAAAAGCTACCTTAGGGATAACAGGATAATTTCATTTTAGAGTTCCCATCGAAAATGAAGTTTGTCACCTCTATGTTGAATTAA
>C. gracilis-1 (AY789812.1)
--------GGTTCTAAAGTAAAT-TCATAAAAAGAATGTAATAGAACTAAAAGGACGCGGTAACCTTGACCGTGATAATGTAGCATAATCACTCGCCATTTAATTGGTGGATAGTATGAATGGTTGAACGAATATTCCACTGTCTTAAAGAGAATTAA-AAGAAATTGAAATAATAGTTAAGATGCTATTTTAAACTGTAAGACGAAAAGACCCTATAGAGCTTAACTATAATCT----CTAT--TATAATAACAAATCAT-------TTATTTGTAAGCT--ATAGAGATTGGTAGTTTAGTTGGGGCGACTATCTTTTAAATTAAACAAAGATAAGC-AATATTAAT----AGATAATTTATTGTATAATTAATTTATTTAACAATTATAAAAATAGGCTATAGTGACCCGTTAATACTACGTAAAAAGATTAACGATCAATTGATAAAAGCTACCTTAGGGATAACAGGATAATTTCATTTTAGAGCTCCTATCGAAAATGAAGTTTGTCACCTCTATGTTGAATTAA
>C. xiamenensis (JQ716037.1)
TGCCCGGTGGTTCTAAAGTAAAT-TCATAAAAAGAATGTAATAGAACTAAAAGGACGCGGTAACCTTGACCGTGATAATGTAGCATAATCACTCGCCATTTAATTGGTGGATAGTATGAATGGTTGAACGAATATTCCACTGTCTTAAAGAGAATTAA-AAGAAATTGAAATAATAGTTAAGATGCTATTTTAAACTGTAAGACGAAAAGACCCTATAGAGCTTAACTATAATCT----CTAT--TATAATAACAAATCAT-------TTATTTGTAAGCT--ATAGAGATTGGTAGTTTAGTTGGGGCGACTATCTTTTAAATTAAACAAAGATAAGC-AATATTAAT----AGATAATTTATTGTATAATTAATTTATTTAACAATTATAAAAATAGGCTATAGTGACCCGTTAATACTACGTAAAAAGATTAACGATCAATTGATAAAAGCTACCTTAGGGATAACAGGATAATTTCA-TTTAGAGCCCCCTTCGAAAAAAA--------------------------
>Clytia sp. KC JRH-2012 (JQ716046.1)
TGCCCAGTGGTTCTAAGATTAAT-TTATAAAAAGAATAAAATTGAACTAAAAGGACGCGGTAACCTTGACCGTGATAATGTAGCATAATCATTCGCCACTTAATTGGTGGATAGTATGAATGGTTGAACGAATATTCCACTGTCTTAAAGGGAATTAA-AAGAAATTGAAATAATAGTTAAGATGCTATTTTAAACTGTAAGACGAAAAGACCCTATAGAGCTTAACTATAATCT----CTAT--TTTAATAACAAATTACAAATTAAAAATTTGTAAATT--ATAGAGATTGGTAGTTTAGTTGGGGCGACTATCTTTTAAATTAAACAAAGATAAGC-AATATTAAT----GAATAATTTATTGTATAATTAATTTATTTAACAATTATAAAAATAGGCCATAATGACCCGTTAATACTTAATAAACAGATTAACGATCAATTGATAAAAGCTACCTTAGGGATAACAGGATAATTTCA-TTTAGAGCT-CTAACGTAC------------------------------
>C. folleata (JQ716051.1)
TGCCCAGTGATTCTTAATCATAA-CCATAAAAAAGTTAAAATAGAATTAAAAGGACGCGGTAACCTTGACCGTGATAATGTAGCATAATCACTCGCCATTTAATTGGTGGATAGTATGAATGGTTGAACGAATATCCCACTGTCTTAAAGAAAACTAA-AAGAAATTGAAATAATAGTTAAGATGCTATTTTTAACTGTAAGACGAAAAGACCCTATAGAGCTTAACTATAATCT----CTATA-TAATATATTAAATAAT--------AATTTATAAATT--ATAGAGATTGGTAGTTTAGTTGGGGCGACTATCTTTTAAATATAACAAAGATAAGC-AAAATTAAT----AACTAATTTATTGTATAATTAATTTATTTAACAATTATGATAATAGGCTATAATGACCCGTTAATACTTTATAAAAAGACTAACGATCAATTGATAAAAGCTACCTTAGGGATAACAGGATAATTTCATTTTAGAGTCCCTATCGAAAATGAAGTTTGTCACCTCGATGTGGAATT--
>Cladonema pacificum (AB720901.1)
---------------------------------------------------------------------CCGTGATAATGTAGCATAATCACTCGCCATTTAATTGATGGATAGTATGAATGGTTTAACGAATATAACACTGTCTCCGACAAAATATTTATAAAATTGGAATAATAGTAAAGATACTATTTAAAACTATAAGACGAAAAGACCCTATAGAGCTTAACTATAAACTTTTATTATCCTTTTAAGTTTACTTAA---------ATTCACTA-------AAAGTTTGGTAGTTTAGTTGGGGCGACTGTCTTTTAAAATAAACAAAGACAAGC-AATATTAATTAAAAAAAAATTTACTGTATAAGTAATATATTTAACAGTTACTACGGTAGGCAATAATGACCCGTTTTTATAAAGAAACATAAAAAACGATCAATAAATAAAAGCTACCTTAGGGATAACAGGATAATTTCGTTTTAGAGTTCTTATCGAAGACGAA-------------------------
>Clytia sp. IZC (LC871492)
TGCCCGGTGGTTCTAAAGTAAAT-TCATAAAAAGAATGTAATAGAACTAAAAGGACGCGGTAACCTTGACCGTGATAATGTAGCATAATCACTCGCCATTTAATTGGTGGATAGTATGAATGGTTGAACGAATATTCCACTGTCTTAAAGAAAATTAA-AAGAAATTGAAATAATAGTTAAGATGCTATTTTAGACTGTAAGACGAAAAGACCCTATAGAGCTTAACTATAATCT----CTAT--TATAATAACAAATCAT-------TTATTTGTAAGCT--ATAGAGATTGGTAGTTTAGTTGGGGCGACTATCTTTTAAATTAAACAAAGATAAGC-AATATTAAT----AGATAATTTATTGTATAATTAATTTATTTAACAATTATAAAAATAGGCTATAGTGACCCGTTAATACTACGTAAAAAGATTAACGATCAATTGATAAAAGCTACCTTAGGGATAACAGGATAATTTCATTTTAGAGCTCCTATCGAAAATGAAGTTTGTCACCTCTATGTTGAATTAA
>C. linearis (AY789810.1)
--------GATTCTAAAGTTAACATCATAAAAGAATGCTAATAGGATTAAAAGGACGCGGTAACCTTGACCGTGATAATGTAGCATAATCACTTGCCATTTAATTGGTGGATAGTATGAATGGTTGAACGAATATCCCACTGTCTTAAAGAAAACTAAGAAAAAATTGAAATAATAGTTAAGATGCTATTTTAAACTGTAAGACGAAGAGACCCTATAGAGCTTAACTATAATCT----TTATATTATAATCCTAAGTTAA----TAATATTTAATGATTT--ATAAAGATTGGTAGTTTAGTTGGGGCGACTATCTTTTAGAAAAAACAAAGATAAGCAAAAATTAAT----AAATGATTTATTGTCTAATCAATTTATTTAACAATTACGAAAGTAGGCTATAATGACCCGTTTATATTTTGTAAAGAAATAAACGATCAATTAATAAAAGCTACCTTAGGGATAACAGGATAATTTCATTTTAGAGTTCCTATCGAAAATGAAGTTTGTCACCTCTATGTTGAATTAA
>C. gracilis-3 (AY789811.1)
--------GATCTTTAAATCAAA-CTACAAAATAGTTAAAATAAGATTAAAAGGACGCGGTAACCTTGACCGTGATAATGTAGCATAATCACTCGCCATTTAATTGGTGGATAGTATGAATGGTTGAACGAATATCCCACTGTCTTAAAGAAAATTAA-AGGAAATTGAAATAATAGTTAAGATGCTATTTTAAACTGTAAGACGAAAAGACCCTATAGAGCTTAACTATAATCT----CTAT--TTAAATAATTGAATAA-------TATTTCATAAATA--ATAGAGACTGGTAGTTTAGTTGGGGCGACTATCTTCTAAATAAAACGAAGACAAGC-AATGTTAAT----AAGTAACTTATTGTATAATAAATTTATTTAACAATTATAAAAATAGGCTATAATGACCCGTTAATTCTTAGTAAAAAGATTAACGATCAATTGATAAAAGCTACCTTAGGGATAACAGGATAATTTCATTTTAGAGTTCCTATCGAAAATGAAGTTTGTCACCTCTATGTTGAATTAA
>C. gracilis-2 (AY789813.1)
--------GGTTCTAAAGTAAAT-TCATACAAAGAATATAATAGAACTAAAAGGACGCGGTAACCTTGACCGTGATAATGTAGCATAATCACTCGCCATTTAATTGGTGGATAGTATGAATGGTTGAACGAATATCCCACTGTCTTAAAGAAAATTAA-GAGAAATTGAAATAATAGTTAAGATGCTATTTTAAACTGTAAGACGAAAAGACCCTATAGAGCTTAACTATACTCT----CTAT--TATTAAACCGAATTAT-------AAATTCGCAAATT--ATAGAGACTGGTAGTTTAGTTGGGGCGACTATCTTTTAAATTAAACAAAGATAAGC-AATATTAAT----AAAAGATTTATTGTATAATTAATTTATTTAACAATTATTAAAATAGGCTATAATGACCCGTTAATATTTTGTAAACAAGTTAACGATCAATTGATAAAAGCTACCTTAGGGATAACAGGATAATTTCATTTTAGAGCTCCTATCGAAAATGAAGTTTGTCACCTCTATGTTGAATTAA
>C. hemisphaerica (AY789814.1)
--------GGTTCTAAAATAAAT-TTATAGTAAAAATGTAATAGAACTAAAAGGACGCGGTAACCTTGACCGTGATAATGTAGCATAATCACTCGCCATTTAATTGGTGGATAGTATGAATGGTTGAACGAATATTCCACTGTCTTAAAGAGAATTAA-AAGAAATTGAAATAATAGTTAAGATGCTATTTTAAACTGTAAGACGAAAAGACCCTATAGAGCTTAACTATAATCT----CTAT--ATTAATAATAAATTCT--------TATTTATAAAGT--ATAGAGGCTGGTAGTTTAGTTGGGGCGACTATCTTTTAAATTAAACAAAGATAAGC-AATATTAAT----AGTTAATTTATTGTATAATTAATTTATTTAACAATTATGAAAATAGGCTATAATGACCCGTTAGTACTTAATAAAAAGATTAACGATCAATTGATAAAAGCTACCTTAGGGATAACAGGATAATTTCATTTTAGAGCTCCTATCGAAAATGAAGTTTGTCACCTCTATGTTGAATTAA
>Clytia sp. IZD (LC871493)
------------------------------ATAAAATATAATAGAACTAAAAGGACGCGGTAACCTTGACCGTGATAATGTAGCATAATCACTCGCCATTTAATTGGTGGATAGTATGAATGGTTGAACGAATATCCCGCTGTCTTAAAGAAAACTAA-AAGAAATTGAAATAATAGTTAAGATGCTATTTTAAACTGTAAGACGAAAAGACCCTATAGAGCTTAACTATAATCT----CTAT--TATTAAAGCAAATAAT-------TAATTTGTAAACC--ATAGAGATTGGTAGTTTAGTTGGGGCGACTATCTTTTAAAATAAACAAAGATAAGC-AATATTAAT----AAAAGATTTATTGTATAATTAATTTATTTAACAATTATAAAAATAGGCTATAATGACCCGTTAATATTTTATAAACAAATTAACGATCAATTGATAAAAGCTACCTTAGGGATAACAGGATAATTTCATTTTAGAGCTCCTATCGAAAATGAAGTTTGTCACCTCTATGTTGAATTAA
>C. elsaeoswaldae (DQ064793.1)
--------GGTTCTAAAGTAAAT-TCATAACATGAATATAATAGAACTAAAAGGACGCGGTAACCTTGACCGTGATAATGTAGCATAATCACTCGCCATTTAATTGGTGGATAGTATGAATGGTTGAACGAATATCCCACTGTCTTAAAGAAAATTAA-TAGAAATTGACATAATAGTTAAGATGCTATTTTAAACTGTAAGACGAAAAGACCCTATAGAGCTTAACTATAATCT----CTAT--GTATAAGATAAATTAA-------TAATTTATAATTT--ATAGAGATTGGTAGTTTAGTTGGGGCGACTATCTTTTAAATGTAACAAAGATAAGC-AATATTAAT----AAATAATTTATTGTATAATTAATTTATTTAACAATTATAAAAATAGGCTATAATGACCCGTTAATACTTTATAAACAGATTAACGATCAATTGATAAAAGCTACCTTAGGGATAACAGGATAATTTCATTTTAGAGCTCCTATCGAAAATGAAGTTTGTCACCTCTATGTTGAATTAA
>C. noliformis (DQ064792.1 )
--------GATCTTTAATGAATAATTATAATATAATTTGAATAAGATTAAAAGGACGCGGTAACCTTGACCGTGATAATGTAGCATAATCACTCGCCATTTAATTGGTGGATAGTATGAATGGTTGAACGAATATTCCACTGTCTTAAGAAGAATTAA-AGGAAATTGAAATAATAGTTAAGATGCTATTTACAACTGTAAGACGAAAAGACCCTATAGAGCTTAACTATAATCT----TTAT--TAAAACAAAAAGAAAA-------TCATTT-CGATTTAAATAAAGATTGGTAGTTTAGTTGGGGCGACTACCTTCTAAATAAAACGAAGGCAAGC-AATATTAAT----AAATAATTTATTGTATAATTAAAACATTTAACAATTATAAAAATAGGCTATAATGACCCGTTAATTATTAAAAATAATATTAACGATCAATTAATAAAAGCTACCTTAGGGATAACAGGATAATTTCATTTTAGAGTTCCTATCGAAAATGAAGTTTGTCACCTCTATGTTGAATTAA
